# Supplementary material for: Outlier analysis of functional genomic profiles enriches for oncology targets and enables precision medicine
Source: BMC Genomics. 2016 Jun 13;17:455. doi: 10.1186/s12864-016-2807-y (PMC4907009; doi:10.1186/s12864-016-2807-y)
Supplement: Additional file 3: Table S1. — Tumor type and common subtype classification of Achilles cell lines. (XLSX 16 kb) [file 12864_2016_2807_MOESM3_ESM.xlsx]

## Sheet: sTable1
sTable1
Cell Line	Tumor Type	Tumor Subtype
HT1197	Bladder	Bladder
RT112	Bladder	Bladder
TCCSUP	Bladder	Bladder
A673	Bone	Ewing Sarcoma
CADOES1	Bone	Ewing Sarcoma
EW8	Bone	Ewing Sarcoma
EWS502	Bone	Ewing Sarcoma
TC71	Bone	Ewing Sarcoma
SJSA1	Bone	Osteosarcoma
BT20	Breast	TNBC;BaA_subtype
HCC1187	Breast	TNBC;BaA_subtype
HCC1954	Breast	HER2+;BaA_subtype
HCC70	Breast	TNBC;BaA_subtype
HCC1395	Breast	TNBC;BaB_subtype
CAL120	Breast	TNBC;BaB_subtype
CAL51	Breast	TNBC;BaB_subtype
BT474	Breast	HER2+;Her2_subtype
ZR7530	Breast	HER2+;Her2_subtype
EFM19	Breast	ER+;Lum_subtype
HCC2218	Breast	HER2+;Lum_subtype
MCF7	Breast	ER+;Lum_subtype
MDAMB453	Breast	TNBC;Lum_subtype
SW1783	CNS	Anaplastic Astrocytoma
A1207	CNS	Glioma
A172	CNS	Glioma
AM38	CNS	Glioma
CAS1	CNS	Glioma
DBTRG05MG	CNS	Glioma
DKMG	CNS	Glioma
GB1	CNS	Glioma
HS683	CNS	Glioma
KALS1	CNS	Glioma
KNS60	CNS	Glioma
KNS81	CNS	Glioma
LN215	CNS	Glioma
LN229	CNS	Glioma
LN235	CNS	Glioma
LN319	CNS	Glioma
LN340	CNS	Glioma
LN382	CNS	Glioma
LN428	CNS	Glioma
LN443	CNS	Glioma
LN464	CNS	Glioma
LNZ308	CNS	Glioma
SF126	CNS	Glioma
SF172	CNS	Glioma
SF295	CNS	Glioma
SF767	CNS	Glioma
SNU1105	CNS	Glioma
T98G	CNS	Glioma
U178	CNS	Glioma
U251MG	CNS	Glioma
U343	CNS	Glioma
U87MG	CNS	Glioma
YKG1	CNS	Glioma
CH157MN	CNS	Meningioma
IOMMLEE	CNS	Meningioma
C2BBE1	CRC	CRC
COLO205	CRC	CRC
COLO741	CRC	CRC
DLD1	CRC	CRC
GP2D	CRC	CRC
HCT116	CRC	CRC
HT29	CRC	CRC
HT55	CRC	CRC
HUTU80	CRC	CRC
KM12	CRC	CRC
LOVO	CRC	CRC
LS411N	CRC	CRC
LS513	CRC	CRC
NCIH508	CRC	CRC
NCIH716	CRC	CRC
RKO	CRC	CRC
SKCO1	CRC	CRC
SNUC1	CRC	CRC
SNUC2A	CRC	CRC
SW1417	CRC	CRC
SW48	CRC	CRC
SW480	CRC	CRC
EFE184	Endometrial	Endometrial
HEC1A	Endometrial	Endometrial
KYSE150	Esophageal	ESCC
KYSE30	Esophageal	ESCC
KYSE450	Esophageal	ESCC
KYSE510	Esophageal	ESCC
TE10	Esophageal	ESCC
TE15	Esophageal	ESCC
TE9	Esophageal	ESCC
JHESOAD1	Esophageal	Esophageal adenocarcinoma
OE33	Esophageal	Esophageal adenocarcinoma
AGS	Gastric	Gastric adenocarcinoma
HUG1N	Gastric	Gastric adenocarcinoma
MKN7	Gastric	Gastric adenocarcinoma
NCIN87	Gastric	Gastric adenocarcinoma
HLF	Hepatocellular Carcinoma	Hepatocellular Carcinoma
697	Leukemia/Lymphoma	ALL
NALM6	Leukemia/Lymphoma	ALL
REH	Leukemia/Lymphoma	ALL
RS411	Leukemia/Lymphoma	ALL
SEM	Leukemia/Lymphoma	ALL
AML193	Leukemia/Lymphoma	AML
F36P	Leukemia/Lymphoma	AML
HNT34	Leukemia/Lymphoma	AML
KASUMI1	Leukemia/Lymphoma	AML
MOLM13	Leukemia/Lymphoma	AML
MONOMAC1	Leukemia/Lymphoma	AML
MONOMAC6	Leukemia/Lymphoma	AML
OCIAML5	Leukemia/Lymphoma	AML
MV411	Leukemia/Lymphoma	AML
NOMO1	Leukemia/Lymphoma	AML
OCIAML2	Leukemia/Lymphoma	AML
OCIAML3	Leukemia/Lymphoma	AML
SKNO1	Leukemia/Lymphoma	AML
THP1	Leukemia/Lymphoma	AML
PLB985	Leukemia/Lymphoma	ANLL
HL60	Leukemia/Lymphoma	APL/AML
NB4	Leukemia/Lymphoma	APL/AML
K562	Leukemia/Lymphoma	CML
LAMA84	Leukemia/Lymphoma	CML
JJN3	Leukemia/Lymphoma	Multiple Myeloma
KMS12BM	Leukemia/Lymphoma	Multiple Myeloma
L363	Leukemia/Lymphoma	Multiple Myeloma
MM1S	Leukemia/Lymphoma	Multiple Myeloma
OPM2	Leukemia/Lymphoma	Multiple Myeloma
SKMM2	Leukemia/Lymphoma	Multiple Myeloma
NCIH2052	Lung	Mesothelioma
NCIH2452	Lung	Mesothelioma
NCIH1299	Lung	NSCLC large cell carcinoma
A549	Lung	NSCLC adenocarcinoma
HCC364	Lung	NSCLC adenocarcinoma
HCC44	Lung	NSCLC adenocarcinoma
HCC827	Lung	NSCLC adenocarcinoma
HCC827GR5	Lung	NSCLC adenocarcinoma
NCIH1437	Lung	NSCLC adenocarcinoma
NCIH1650	Lung	NSCLC adenocarcinoma
NCIH1792	Lung	NSCLC adenocarcinoma
NCIH1975	Lung	NSCLC adenocarcinoma
NCIH2122	Lung	NSCLC adenocarcinoma
NCIH23	Lung	NSCLC adenocarcinoma
NCIH441	Lung	NSCLC adenocarcinoma
NCIH838	Lung	NSCLC adenocarcinoma
CORL23	Lung	NSCLC large cell carcinoma
NCIH661	Lung	NSCLC large cell carcinoma
CALU1	Lung	NSCLC squamous
HCC2814	Lung	NSCLC squamous
LK2	Lung	NSCLC squamous
NCIH196	Lung	SCLC
NCIH2171	Lung	SCLC
A2058	Melanoma	Melanoma
C32	Melanoma	Melanoma
COLO783	Melanoma	Melanoma
HS944T	Melanoma	Melanoma
IGR39	Melanoma	Melanoma
SKMEL5	Melanoma	Melanoma
OELE	Ovarian	Ovarian
SNU840	Ovarian	Ovarian Brenner tumour
JHOC5	Ovarian	Ovarian clear cell adenocarcinoma
OVISE	Ovarian	Ovarian clear cell adenocarcinoma
RMGI	Ovarian	Ovarian clear cell adenocarcinoma
TOV21G	Ovarian	Ovarian clear cell adenocarcinoma
TOV112D	Ovarian	Ovarian endometrioid adenocarcinoma
IGROV1	Ovarian	Ovarian endometrioid/serous adenocarcinoma
COV434	Ovarian	Ovarian granulosa cell tumour
COV644	Ovarian	Ovarian mucinous carcinoma
EFO27	Ovarian	Ovarian mucinous carcinoma
RMUGS	Ovarian	Ovarian mucinous carcinoma
CAOV3	Ovarian	Ovarian serous adenocarcinoma
CAOV4	Ovarian	Ovarian serous adenocarcinoma
COV362	Ovarian	Ovarian serous adenocarcinoma
COV504	Ovarian	Ovarian serous adenocarcinoma
EFO21	Ovarian	Ovarian serous adenocarcinoma
JHOM1	Ovarian	Ovarian serous adenocarcinoma
NIHOVCAR3	Ovarian	Ovarian serous adenocarcinoma
OV90	Ovarian	Ovarian serous adenocarcinoma
OVCAR4	Ovarian	Ovarian serous adenocarcinoma
KURAMOCHI	Ovarian	Ovarian undifferentiated carcinoma
TYKNU	Ovarian	Ovarian undifferentiated carcinoma
COLO704	Ovarian	Ovarian unknown adenocarcinoma
HEYA8	Ovarian	Ovarian unknown adenocarcinoma
OAW42	Ovarian	Ovarian unknown adenocarcinoma
OV7	Ovarian	Ovarian unknown adenocarcinoma
OVCAR8	Ovarian	Ovarian unknown adenocarcinoma
RKN	Ovarian	Ovarian unknown adenocarcinoma
SKOV3	Ovarian	Ovarian unknown adenocarcinoma
ASPC1	Pancreatic	Pancreatic
BXPC3	Pancreatic	Pancreatic
CFPAC1	Pancreatic	Pancreatic
HPAC	Pancreatic	Pancreatic
HPAFII	Pancreatic	Pancreatic
HS766T	Pancreatic	Pancreatic
KP1NL	Pancreatic	Pancreatic
KP2	Pancreatic	Pancreatic
KP4	Pancreatic	Pancreatic
L33	Pancreatic	Pancreatic
MIAPACA2	Pancreatic	Pancreatic
PANC0327	Pancreatic	Pancreatic
PANC0813	Pancreatic	Pancreatic
PANC1005	Pancreatic	Pancreatic
PSN1	Pancreatic	Pancreatic
QGP1	Pancreatic	Pancreatic
SU8686	Pancreatic	Pancreatic
22RV1	Prostate	Prostate adenocarcinoma
VCAP	Prostate	Prostate adenocarcinoma
NCIH660	Prostate	Prostate small cell carcinoma
786O	Renal Cell Carcinoma	Renal Cell Carcinoma
ACHN	Renal Cell Carcinoma	Renal Cell Carcinoma
SKRC20	Renal Cell Carcinoma	Renal Cell Carcinoma
SLR20	Renal Cell Carcinoma	Renal Cell Carcinoma
SLR21	Renal Cell Carcinoma	Renal Cell Carcinoma
SLR23	Renal Cell Carcinoma	Renal Cell Carcinoma
SLR24	Renal Cell Carcinoma	Renal Cell Carcinoma
SLR25	Renal Cell Carcinoma	Renal Cell Carcinoma
SLR26	Renal Cell Carcinoma	Renal Cell Carcinoma
UOK101	Renal Cell Carcinoma	Renal Cell Carcinoma
A204	Rhabdomyosarcoma	Rhabdomyosarcoma
TT	Thyroid	Thyroid medullary carcinoma
