# Supplementary material for: Outlier analysis of functional genomic profiles enriches for oncology targets and enables precision medicine
Source: BMC Genomics. 2016 Jun 13;17:455. doi: 10.1186/s12864-016-2807-y (PMC4907009; doi:10.1186/s12864-016-2807-y)
Supplement: Additional file 4: Table S2. — The complete list of genes with outlier patterns along with tumor type indication and related predictive biomarker results (sorted by decreasing statistical significance of association), if any. The table indicates for each gene which of the three analysis methods determined it to be associated with an outlier responder pattern. (XLSX 16 kb) [file 12864_2016_2807_MOESM4_ESM.xlsx]

## Sheet: sTable2
sTable2
Gene	PACK	OS	GAP	Tumor type	Genetics biomarker (related)
ASNS	Y	Y	Y
BRAF	Y	Y	Y	CRC;Melanoma	BRAF
CDK2	Y	Y	Y	Ovarian;Ovarian_serous_adenocarcinoma;Breast Lum_subtype	CCNE1;SKP2
DHX30	Y	Y	Y	Breast;Breast HER2+;Breast Her2_subtype	PARP1;DHX40
FOXA1	Y	Y	Y	Breast;Breast Lum_subtype;Prostate;Breast HER2+;Prostate_adenocarcinoma;Breast Her2_subtype;Breast ER+;Multiple_Myeloma	FOXP4
GTF3A	Y	Y	Y	Pancreatic
LOC442028	Y	Y	Y
MTCH2	Y	Y	Y	CRC
MYB	Y	Y	Y	Leukemia/Lymphoma;AML;CML
NAMPT	Y	Y	Y	Breast Lum_subtype;Breast BaA_subtype;Leukemia/Lymphoma;Breast TNBC;ALL
NDUFV1	Y	Y	Y	Breast;Breast Lum_subtype;Ovarian_clear_cell_adenocarcinoma
NRAS	Y	Y	Y		NRAS
PHLPP1	Y	Y	Y	Leukemia/Lymphoma;AML
PIK3CA	Y	Y	Y	Breast;Gastric;Breast Lum_subtype;Gastric_adenocarcinoma;CRC;Breast HER2+;Breast TNBC;Prostate_adenocarcinoma;Breast Her2_subtype;Breast ER+	PIK3CA
POLR2B	Y	Y	Y
TCF3	Y	Y	Y	Leukemia/Lymphoma;AML;Multiple_Myeloma;ALL
ADRB2	Y	Y		Glioma;CNS
ADSL	Y	Y		CRC;Breast;Breast Lum_subtype;Breast HER2+;CML;Breast Her2_subtype;Breast ER+
ARF4	Y	Y
ARNT	Y	Y
ATF4	Y	Y		Breast Lum_subtype;Breast ER+;Breast
CENPA	Y	Y		Breast;Breast Lum_subtype;Breast HER2+;Breast Her2_subtype;Breast ER+
CHRFAM7A	Y	Y		CRC
CHST14	Y	Y
CLNS1A	Y	Y
CLPB	Y	Y		Multiple_Myeloma
COPE	Y	Y		Ovarian_clear_cell_adenocarcinoma;CRC
CTNNB1	Y	Y		CRC	APC;PXN;CREBBP
CYC1	Y	Y
DLST	Y	Y
E2F1	Y	Y			RB1
EGLN1	Y	Y
EXOSC8	Y	Y
GBA	Y	Y
HNF1B	Y	Y		Ovarian_clear_cell_adenocarcinoma;Ovarian;Renal_Cell_Carcinoma
IGF1R	Y	Y
KRAS	Y	Y		Pancreatic;CRC	KRAS
NUTF2	Y	Y
PAX8	Y	Y		Ovarian;Ovarian_serous_adenocarcinoma;Renal_Cell_Carcinoma
PLA2G2A	Y	Y		Breast Lum_subtype;Ewing_Sarcoma;Breast ER+;Bone;Breast
POM121C	Y	Y		Breast;Renal_Cell_Carcinoma;Breast Lum_subtype;Breast HER2+
PRDM11	Y	Y
PRDX1	Y	Y
PSMC5	Y	Y
PSMD3	Y	Y			PSMC4;PSMD8
RAN	Y	Y
RBM47	Y	Y		Breast HER2+;Breast;Breast Her2_subtype;Esophageal_adenocarcinoma	IGF2BP1;MAK16
SPI1	Y	Y		AML;Leukemia/Lymphoma
SSTR1	Y	Y
TXN	Y	Y		Ovarian_serous_adenocarcinoma;Ovarian;Pancreatic
UBAP1	Y	Y
ZNF234	Y	Y		Multiple_Myeloma;Ewing_Sarcoma;Leukemia/Lymphoma;Bone	ZNF331
ATP5A1	Y		Y		ATP5H
COX11	Y		Y	Breast;Breast Lum_subtype;Breast HER2+;Breast TNBC
GAD2	Y		Y	Glioma;CNS
RFC2	Y		Y
SPDEF	Y		Y	Breast;Breast Lum_subtype;Breast HER2+;Breast Her2_subtype;Breast ER+
TFG	Y		Y	Esophageal_adenocarcinoma
TOPBP1	Y		Y		NBN;BRCA1
WFDC12	Y		Y	Ovarian_clear_cell_adenocarcinoma;Thyroid;Thyroid_medullary_carcinoma;Ovarian_endometrioid/serous_adenocarcinoma;Prostate_small_cell_carcinoma
WSB2	Y		Y	NSCLC_adenocarcinoma;Lung;Ewing_Sarcoma;Bone;Prostate_small_cell_carcinoma
ANXA4			Y	AML;Leukemia/Lymphoma
APC			Y	CRC	APC
ARHGAP17			Y
ARID1B			Y		ARID1A
CACNA1I			Y
CDK4			Y	Breast Lum_subtype;Breast;Breast ER+;Breast TNBC;Ovarian_endometrioid/serous_adenocarcinoma
CLEC7A			Y
COL11A1			Y
CPN1			Y
CRNN			Y	ALL;Leukemia/Lymphoma	DST;SDF4
DNAJA3			Y
EHMT2			Y
EZH2			Y	CML;Ovarian_endometrioid/serous_adenocarcinoma;Ovarian_granulosa_cell_tumour
G2E3			Y
GABRB3			Y	Leukemia/Lymphoma;AML
GAMT			Y	Ewing_Sarcoma;Bone;Ovarian_endometrioid/serous_adenocarcinoma
HNRNPA1			Y		RPL22
INSM2			Y
KIR2DS2			Y
KIR2DS5			Y	Anaplastic_Astrocytoma
KLF5			Y	CRC;Pancreatic
KRT3			Y	Leukemia/Lymphoma;AML;ANLL
MS4A8B			Y	Leukemia/Lymphoma;Multiple_Myeloma;AML
NCAPD2			Y
NDUFA9			Y
NUMA1			Y
PGD			Y
PPM1G			Y
PRKAR1A			Y	Glioma;CNS
RASL10B			Y	AML;Leukemia/Lymphoma;Ewing_Sarcoma;Bone
RBBP4			Y		ACTL6A;GNB4;WDR89
RPP40			Y	CRC;Ovarian_endometrioid/serous_adenocarcinoma
RRAGB			Y	Esophageal;ALL;ESCC
SDS			Y	Breast Lum_subtype;Prostate_small_cell_carcinoma
SHOX			Y
SKIL			Y
SPEN			Y		DHX38;CSTF2T
SUB1			Y	NSCLC_squamous
TEAD2			Y
TMED6			Y	APL/AML;Leukemia/Lymphoma
TNP1			Y
TOM1			Y	Leukemia/Lymphoma;AML
TOP2A			Y	Breast;Breast Lum_subtype;Breast HER2+	PARP1;PPM1D;PRKDC
TRAIP			Y	Leukemia/Lymphoma;ALL;Multiple_Myeloma
TUBB4B			Y
UNKL			Y
WDR18			Y		WDR67;GNB2L1;WDR16;NWD1
ACAD9	Y			Breast Lum_subtype;Breast;Breast TNBC
APOO	Y
ATOH7	Y
BUB1B	Y			Ovarian;Ovarian_serous_adenocarcinoma
CEBPA	Y			Leukemia/Lymphoma;AML;ANLL
CXCR7	Y			Leukemia/Lymphoma;AML;ANLL
DDX52	Y			Leukemia/Lymphoma;AML;ALL
ERG	Y			Ovarian_mucinous_carcinoma
ERVW-1	Y			Glioma;CNS;Ovarian_serous_adenocarcinoma
GSK3A	Y
IRF4	Y			Multiple_Myeloma;Leukemia/Lymphoma;ALL
MAP4K3	Y			Renal_Cell_Carcinoma;Glioma;CNS
MGP	Y			Leukemia/Lymphoma;AML
NDUFB6	Y
OGT	Y
POM121	Y			Breast;Breast HER2+;Breast Her2_subtype
RAB10	Y			Esophageal_adenocarcinoma;Esophageal;Gastric;Gastric_adenocarcinoma
RABGGTA	Y
RBMX	Y
RBMXL1	Y				MAK16;TAF15
RPS17	Y			Ovarian_clear_cell_adenocarcinoma;Ovarian	RPL38;RPL22
RREB1	Y			Breast;Breast HER2+;Breast Her2_subtype	ZNF652;GLI2
SF3A3	Y				PRPF3
SLC25A40	Y				SLC2A3;SLCO1B1;SLCO1A2;SLC2A14;LST-3TM12
TWISTNB	Y			CRC
ZBTB26	Y			Glioma;CNS
ZEB2	Y			Leukemia/Lymphoma;AML;CML;Ewing_Sarcoma
ZMIZ1	Y			Leukemia/Lymphoma;Breast;AML	ZMIZ1
ZNF135	Y
AKR1A1		Y
BCLAF1		Y		CRC
CASP8AP2		Y
CBFB		Y		Leukemia/Lymphoma;AML;ALL
ENSA		Y
GRHL2		Y
GSK3B		Y
HDAC8		Y		Leukemia/Lymphoma;AML;ALL
HMGCS2		Y
HOXA6		Y
LOC729020		Y		CNS;Glioma
LPA		Y		Leukemia/Lymphoma;AML
LRPPRC		Y		Breast Lum_subtype;Breast;CRC;Ovarian_clear_cell_adenocarcinoma;Breast HER2+	NFKBIB
MAST4		Y		Glioma;CNS
MDM4		Y
MTHFD1		Y		Leukemia/Lymphoma;ALL;CML;AML
NR1H3		Y
NXF3		Y
OR1N2		Y		Leukemia/Lymphoma;ALL
OR4D11		Y
PARK2		Y
PECR		Y
PITX3		Y
PTGES3		Y
RRN3		Y		Breast;Breast Lum_subtype;Breast HER2+
SBNO1		Y
SLC39A4		Y
SOX6		Y
SULT1C4		Y
TUBG1		Y		CRC	APC
ZNF236		Y			GLI1
ZNF672		Y		Leukemia/Lymphoma;ALL;Multiple_Myeloma
